# Supplementary material for: Phenology modulates the top-down control of ants on bird ectoparasites: from mutualism to antagonism
Source: Commun Biol. 2025 Dec 22;8:1831. doi: 10.1038/s42003-025-09387-9 (PMC12749245; doi:10.1038/s42003-025-09387-9)
Supplement: Supplementary file 3 — Supplementary Data 1 [file 42003_2025_9387_MOESM3_ESM.xlsx]

## Sheet: data
nest_box	clutch_size
V1	6
V111(a)	4
v114	6
V120	7
V13	5
V14	6
V147(a)	6
V147(a)(2)	6
V19	6
V230	5
V236	5
V257	5
V26	5
V26(2)	7
V265	6
V27	5
V277	3
V29	5
V37	5
V44	4
V51	5
V52	6
V58(2)	6
V59	6
V62	5
V63	4
V63(2)	7
V66	6
V71	6
V76	6
V77	5
V8	5
V80	8
V87	5
V88	5
V98	5
V101(b)	6
V103(b)	4
V109	6
V11	6
V116	3
V119	5
V12	5
V148	6
V152	5
V16	6
V2	6
V20	5
V21	6
V232	6
V239	6
V246	6
V248	5
V263	5
V267	6
V3	7
V37(2)	6
V41(b)	6
V43	5
V46	3
V47	5
V54	5
V57(b)	5
V58	7
V61	6
V61(2)	6
V64	5
V67	6
V68
V70	6
V72	6
V74	5
V75	6
V78	5
V9	4
V99	3

## Sheet: README
An Excel file is included with two columns
Variable name	Description
next-box	identifies the name assigned to the nest box
clutch_size	contains the number of sparrow eggs in each nest box
